# Supplementary material for: The Nucleocapsid (N) Proteins of Different Human Coronaviruses Demonstrate a Variable Capacity to Induce the Formation of Cytoplasmic Condensates
Source: Int J Mol Sci. 2024 Dec 7;25(23):13162. doi: 10.3390/ijms252313162 (PMC11642284; doi:10.3390/ijms252313162)
Supplement: Supplementary file 1 [file ijms-25-13162-s001.zip]

Archive with 1 entries (1 files):
- ijms-3352025-supplementary.pdf
